# Supplementary material for: Virtual Reality Exposure Therapy for Armed Forces Veterans with Post-Traumatic Stress Disorder: A Systematic Review and Focus Group
Source: Int J Environ Res Public Health. 2022 Jan 1;19(1):464. doi: 10.3390/ijerph19010464 (PMC8744859; doi:10.3390/ijerph19010464)
Supplement: Supplementary file 1 [file ijerph-19-00464-s001.zip]

Archive with 1 entries (1 files):
- ijerph-1482915-supplementary.pdf
